# Supplementary material for: Development and characterisation of acquired radioresistant breast cancer cell lines
Source: Radiat Oncol. 2019 Apr 15;14:64. doi: 10.1186/s13014-019-1268-2 (PMC6466735; doi:10.1186/s13014-019-1268-2)
Supplement: Supplementary file 1 — Table S1. RIN values for all samples used in gene expression analysis. (XLSX 10 kb) [file 13014_2019_1268_MOESM1_ESM.xlsx]

## Sheet: Sheet1
Sample	RIN		Sample	RIN		Sample	RIN
MCF-7 0h 0Gy	9.9		ZR-751 0h 0Gy	9.8		MDA-MB-231 0h 0Gy	9.9
MCF-7 2h 0Gy	9.9		ZR-751 2h 0Gy	9.8		MDA-MB-231 2h 0Gy	9.9
MCF-7 2h 2Gy	9.9		ZR-751 2h 2Gy	9.7		MDA-MB-231 2h 2Gy	9.9
MCF-7 8h 0Gy	9.8		ZR-751 8h 0Gy	9.7		MDA-MB-231 8h 0Gy	9.9
MCF-7 8h 2Gy	9.8		ZR-751 8h 2Gy	9.7		MDA-MB-231 8h 2Gy	9.7
MCF-7 RR 0h 0Gy	10		ZR-751 RR 0h 0Gy	10		MDA-MB-231 RR 0h 0Gy	9.7
MCF-7 RR 2h 0Gy	10		ZR-751 RR 2h 0Gy	10		MDA-MB-231 RR 2h 0Gy	9.9
MCF-7 RR 2h 2Gy	10		ZR-751 RR 2h 2Gy	10		MDA-MB-231 RR 2h 2Gy	9.8
MCF-7 RR 8h 0Gy	10		ZR-751 RR 8h 0Gy	10		MDA-MB-231 RR 8h 0Gy	9.8
MCF-7 RR 8h 2Gy	10		ZR-751 RR 8h 2Gy	10		MDA-MB-231 RR 8h 2Gy	9.8
