# Supplementary material for: Development and characterisation of acquired radioresistant breast cancer cell lines
Source: Radiat Oncol. 2019 Apr 15;14:64. doi: 10.1186/s13014-019-1268-2 (PMC6466735; doi:10.1186/s13014-019-1268-2)
Supplement: Supplementary file 2 — Table S2. Overview of samples (cell line, treatments, time points, replicates) used in each experiment or analysis. (XLSX 15 kb) [file 13014_2019_1268_MOESM2_ESM.xlsx]

## Sheet: Figure 1
Experiment
Figure 1A	Cell Lines	Treatment	Time Point	Biological Replicates	Notes		Figure 1B	Cell Lines	Treatment	Time Point	Biological Replicates	Notes
Cologenic Assay	MDA-MB-231	0-6 Gy	12 days	3			SRB Proliferation Assay	MDA-MB-231	0-10 Gy	6 days	3
	MDA-MB-231 RR	0-6 Gy	12 days	3				MDA-MB-231 RR	0-10 Gy	6 days	3
	MCF-7	0-6 Gy	14 days	3				MCF-7	0-10 Gy	6 days	3
	MCF-7 RR	0-6 Gy	14 days	3				MCF-7 RR	0-10 Gy	6 days	3
	ZR-751	0-6 Gy	14 days	3				ZR-751	0-10 Gy	6 days	3
	ZR-751 RR	0-6 Gy	14 days	3				ZR-751 RR	0-10 Gy	6 days	3
Figure 2A	Cell Lines	Treatment	Time Point	Biological Replicates	Notes		Figure 2B	Cell Lines	Treatment	Time Point	Biological Replicates	Notes
SRB Proliferation Assay	MDA-MB-231	0 Gy	5 days	3			Ki67 MTS IHC	MCF-7	0 Gy	0 days	3	Each repilcate contained a minumum of 10 MTS		Figure 2C	Cell Lines	Treatment	Time Point	Biological Replicates	Notes
	MDA-MB-231 RR	0 Gy	5 days	3				MCF-7 RR	0 Gy	0 days	3			Gene expression heat map (proliferation)	MDA-MB-231	0 Gy	0 hours	1
	MCF-7	0 Gy	5 days	3				ZR-751	0 Gy	0 days	3				MDA-MB-231 RR	0 Gy	0 hours	1
	MCF-7 RR	0 Gy	5 days	3				ZR-751 RR	0 Gy	0 days	3				MCF-7	0 Gy	0 hours	1
	ZR-751	0 Gy	5 days	3											MCF-7 RR	0 Gy	0 hours	1
	ZR-751 RR	0 Gy	5 days	3											ZR-751	0 Gy	0 hours	1
															ZR-751 RR	0 Gy	0 hours	1
Figure 3A	Cell Lines	Treatment	Time Point	Biological Replicates	Notes		Figure 3B	Cell Lines	Treatment	Time Point	Biological Replicates	Notes
3D MTS Invasion	MDA-MB-231	0 Gy	3 days	3	Each repilcate contained a minumum of 4 MTS		Scratch Assay	MDA-MB-231	0 Gy	1 day	3	Each repilcate contained a minumum of 6 scratch measurements
	MDA-MB-231 RR	0 Gy	3 days	3				MDA-MB-231 RR	0 Gy	1 day	3
	MCF-7	0 Gy	4 days	3				MCF-7	0 Gy	2 days	3
	MCF-7 RR	0 Gy	4 days	3				MCF-7 RR	0 Gy	2 days	3
	ZR-751	0 Gy	5 days	3				ZR-751	0 Gy	1 day	3
	ZR-751 RR	0 Gy	5 days	3				ZR-751 RR	0 Gy	1 day	3
Figure 4A	Cell Lines	Treatment	Time Point	Biological Replicates	Notes		Figure 4B	Cell Lines	Treatment	Time Point	Biological Replicates	Notes		Figure 4C	Cell Lines	Treatment	Time Point	Biological Replicates	Notes
H&E staining of parental and RR cell lines	MDA-MB-231	0 Gy	0 days	3			IHC staining of EMT markers	MDA-MB-231	0 Gy	0 days	3			Gene expression heat map (published signature)	MDA-MB-231	0 Gy	0 days	1
	MDA-MB-231 RR	0 Gy	0 days	3				MDA-MB-231 RR	0 Gy	0 days	3				MDA-MB-231 RR	0 Gy	0 days	1
	MCF-7	0 Gy	0 days	3				MCF-7	0 Gy	0 days	3				MCF-7	0 Gy	0 days	1
	MCF-7 RR	0 Gy	0 days	3				MCF-7 RR	0 Gy	0 days	3				MCF-7 RR	0 Gy	0 days	1
	ZR-751	0 Gy	0 days	3											ZR-751	0 Gy	0 days	1
	ZR-751 RR	0 Gy	0 days	3											ZR-751 RR	0 Gy	0 days	1
Figure 5A	Cell Lines	Treatment	Time Point	Biological Replicates	Notes		Figure 5B	Cell Lines	Treatment	Time Point	Biological Replicates	Notes		Figure 5C	Cell Lines	Treatment	Time Point	Biological Replicates	Notes
Gene expression heat map (WNT)	MCF-7	0 Gy	0 days	1			IHC of WNT5a expression	MCF-7	0 Gy	0 days	3	Each repilcate contained a minumum of 10 MTS		Western blot of WNT5a expression	MCF-7	0 Gy	0 days	3
	MCF-7 RR	0 Gy	0 days	1				MCF-7 RR	0 Gy	0 days	3				MCF-7 RR	0 Gy	0 days	3
	ZR-751	0 Gy	0 days	1				ZR-751	0 Gy	0 days	3				ZR-751	0 Gy	0 days	3
	ZR-751 RR	0 Gy	0 days	1				ZR-751 RR	0 Gy	0 days	3				ZR-751 RR	0 Gy	0 days	3
Figure 6A							Figure 6B
IHC MTS (ERα, PgR, Her2)	Cell Lines	Treatment	Time Point	Biological Replicates	Notes		WB of EGFR ERα, PgR, Her2 expression	Cell Lines	Treatment	Time Point	Biological Replicates	Notes		Figure 6Ci	Cell Lines	Treatment	Time Point	Biological Replicates	Notes		Figure 6Cii	Cell Lines	Treatment	Time Point	Biological Replicates	Notes		Figure 6Ciii	Cell Lines	Treatment	Time Point	Biological Replicates	Notes		Figure 6D	Cell Lines	Treatment	Time Point	Biological Replicates	Notes		Figure 6E and F	Cell Lines	Treatment	Time Point	Biological Replicates	Notes
	MCF-7	0 Gy	0 days	3				MCF-7	0 Gy	0 days	3			SRB assay with gefitinib	MCF-7	0 Gy	3 days	3			Scratch assay with gefitinib	MCF-7	0 Gy	2 days	3			SRB assay with tamoxifen	MCF-7	0 Gy	3 days	3			WB of EGFR and ER expression	MCF-7	0 Gy	96 and 120 h	3			ER siRNA or tamoxifem +/- radiation	MCF-7	0 Gy	5 days	3
	MCF-7 RR	0 Gy	0 days	3				MCF-7 RR	0 Gy	0 days	3				MCF-7 RR	0 Gy	3 days	3				MCF-7 RR	0 Gy	2 days	3				MCF-7 RR	0 Gy	3 days	3
	ZR-751	0 Gy	0 days	3				ZR-751	0 Gy	0 days	3
	ZR-751 RR	0 Gy	0 days	3				ZR-751 RR	0 Gy	0 days	3
Figure 7A							Figure 7B
Gene expression heat map (oestrogen-signalling associated genes)	Cell Lines	Treatment	Time Point	Biological Replicates	Notes		Gene expression heat map (oestrogen-with public dataset)	Cell Lines	Treatment	Time Point	Biological Replicates	Notes
	MDA-MB-231	0 or 2 Gy	0, 2, 8 h	1				MDA-MB-231	0 or 2 Gy	0, 2, 8 h	1
	MDA-MB-231 RR	0 or 2 Gy	0, 2, 8 h	1				MDA-MB-231 RR	0 or 2 Gy	0, 2, 8 h	1
	MCF-7	0 or 2 Gy	0, 2, 8 h	1				MCF-7	0 or 2 Gy	0, 2, 8 h	1
	MCF-7 RR	0 or 2 Gy	0, 2, 8 h	1				MCF-7 RR	0 or 2 Gy	0, 2, 8 h	1
	ZR-751	0 or 2 Gy	0, 8 h	1				ZR-751	0 or 2 Gy	0, 8 h	1
	ZR-751 RR	0 or 2 Gy	0, 2, 8 h	1				ZR-751 RR	0 or 2 Gy	0, 2, 8 h	1
Figure 8A							Figure 8B							Figure 8C							Figure 8D
WB MAPK radiation induced activation	Cell Lines	Treatment	Time Point	Biological Replicates	Notes		WB PI3K radiation induced activation	Cell Lines	Treatment	Time Point	Biological Replicates	Notes		Gene expression heat map (MAPK genes most changed with radiaton)	Cell Lines	Treatment	Time Point	Biological Replicates	Notes		Gene expression heat map (PI3K genes most changed with radiaton)	Cell Lines	Treatment	Time Point	Biological Replicates	Notes
	MDA-MB-231	2 Gy	0-30 min	3				MDA-MB-231	2 Gy	0-30 min	3				MDA-MB-231	0 or 2 Gy	0, 2, 8 h	1				MDA-MB-231	0 or 2 Gy	0, 2, 8 h	1
	MDA-MB-231 RR	2 Gy	0-30 min	3				MDA-MB-231 RR	2 Gy	0-30 min	3				MDA-MB-231 RR	0 or 2 Gy	0, 2, 8 h	1				MDA-MB-231 RR	0 or 2 Gy	0, 2, 8 h	1
	MCF-7	2 Gy	0-30 min	3				MCF-7	2 Gy	0-30 min	3				MCF-7	0 or 2 Gy	0, 2, 8 h	1				MCF-7	0 or 2 Gy	0, 2, 8 h	1
	MCF-7 RR	2 Gy	0-30 min	3				MCF-7 RR	2 Gy	0-30 min	3				MCF-7 RR	0 or 2 Gy	0, 2, 8 h	1				MCF-7 RR	0 or 2 Gy	0, 2, 8 h	1
	ZR-751	2 Gy	0-30 min	3				ZR-751	2 Gy	0-30 min	3				ZR-751	0 or 2 Gy	0, 8 h	1				ZR-751	0 or 2 Gy	0, 8 h	1
	ZR-751 RR	2 Gy	0-30 min	3				ZR-751 RR	2 Gy	0-30 min	3				ZR-751 RR	0 or 2 Gy	0, 2, 8 h	1				ZR-751 RR	0 or 2 Gy	0, 2, 8 h	1
Supplementary Figure 1	Cell Lines	Treatment	Time Point	Biological Replicates	Notes
CF assay	MCF-7	0-6 Gy	14 days	3
	MCF-7 RR	0-6 Gy	14 days	3
	MCF-7 rr	0-6 Gy	14 days	3
Supplementary Figure 2	Cell Lines	Treatment	Time Point	Biological Replicates	Notes
IHC and ICC staining of EMT markers	ZR-751	0 Gy	0 days	3
	ZR-751 RR	0 Gy	0 days	3
Supplementary Figure 3	Cell Lines	Treatment	Time Point	Biological Replicates	Notes
IHC and ICC staining of EMT markers	MCF-7	0 Gy	0 days	3
	MCF-7 RR	0 Gy	0 days	3
Supplementary Figure 4	Cell Lines	Treatment	Time Point	Biological Replicates	Notes
IHC and ICC staining of ERα, PgR, EGFR	ZR-751	0 Gy	0 days	3
	ZR-751 RR	0 Gy	0 days	3
Supplementary Figure 5	Cell Lines	Treatment	Time Point	Biological Replicates	Notes
IHC and ICC staining of ERα, PgR, EGFR	MCF-7	0 Gy	0 days	3
	MCF-7 RR	0 Gy	0 days	3
Supplementary Figure 6	Cell Lines	Treatment	Time Point	Biological Replicates	Notes
Scratch and SRB assay with gefitinib	ZR-751	0 Gy	72 h (SRB), 24 h (scratch)	3
	ZR-751 RR	0 Gy	72 h (SRB), 24 h (scratch)	3
Supplementary Figure 7	Cell Lines	Treatment	Time Point	Biological Replicates	Notes
Gene expression heat map (Sorlie genes)	MDA-MB-231	0 or 2 Gy	0, 2, 8 h	1	Full gene list from figure 7B
	MDA-MB-231 RR	0 or 2 Gy	0, 2, 8 h	1	Full gene list from figure 7B
	MCF-7	0 or 2 Gy	0, 2, 8 h	1	Full gene list from figure 7B
	MCF-7 RR	0 or 2 Gy	0, 2, 8 h	1	Full gene list from figure 7B
	ZR-751	0 or 2 Gy	0, 8 h	1	Full gene list from figure 7B
	ZR-751 RR	0 or 2 Gy	0, 2, 8 h	1	Full gene list from figure 7B
