# Supplementary material for: Development and characterisation of acquired radioresistant breast cancer cell lines
Source: Radiat Oncol. 2019 Apr 15;14:64. doi: 10.1186/s13014-019-1268-2 (PMC6466735; doi:10.1186/s13014-019-1268-2)
Supplement: Supplementary file 6 — Table S3. Gene lists from a published EMT signature [23] and WNT signalling associated genes [25] applied to our gene expression data. (XLS 62 kb) [file 13014_2019_1268_MOESM6_ESM.xls]

## Sheet: epithelial genes
Epithelial Gene List
AFTPH
AIM1L
ANKRD5
ANXA9
AP1M2
ARHGEF16
ARHGEF5
ATP2C2
ATXN7L3B
BLCAP
BSPRY
C17orf28
C1orf172
C1orf210
C2orf15
C6orf132
CAMSAP3
CBLC
CCDC64B
CDH1
CDH3
CDS1
CLDN7
CMTM4
CNKSR1
CRB3
CTSH
CYB561
DDR1
DENND2D
DSP
DTX4
EFNA1
ELF1
ELF3
ELMO3
ELOVL7
EPCAM
EPN3
ESRP1
ESRP2
EXPH5
F11R
FA2H
FAAH
FAAH2
FAM108C1
FAM83H
FUCA1
FUK
FXYD3
GALNT3
GGCT
GRHL1
GRHL2
HOOK1
HOOK2
ICA1
IDH1
IGSF9
ILDR1
INADL
IRF6
ITPKC
JUP
LENG9
LIMK2
LLGL2
LNX1
LNX2
LOC440335
LPAR2
LSR
MAL2
MAP7
MAPK13
MARVELD2
MARVELD3
MKL2
MYH14
MYLIP
MYO1D
MYO5B
MYO5C
OVOL1
OVOL2
PKP3
PLEKHG6
PPL
PROM2
PRR15L
PRRG2
PRRG4
PRSS8
PTPN6
PVRL4
RAB11FIP4
RASEF
RBM47
REL
ROD1
RREB1
S100A14
SDR42E1
SH2D3A
SH3YL1
SLC15A2
SLC22A23
SLC29A2
SLC39A9
SLC44A1
SPINT1
SPINT2
SPPL3
SSH3
ST14
SYNGR2
TLCD1
TM9SF2
TMC4
TMEM125
TMEM184A
TMEM30B
TMEM79
TNK1
TSPAN13
TSTD1
WIBG
XBP1
ZFP62
ZNF552

## Sheet: mesenchymal genes
Mesenchymal Gene List
ACOT9
ANXA5
AP1M1
AP1S2
ASAP1
C14orf149
C17orf51
C6orf225
C9orf21
CCDC88A
CCDC99
CFL2
CHST10
CTGF
DBN1
DENND5A
EIF5A2
EMP3
ETS1
FAM101B
FAM127A
FERMT2
FEZ2
FGFR1
FMNL3
GLIPR1
GNAI2
GNG11
GSTO1
HABP4
IKBIP
KATNAL1
KIAA1949
LATS2
LEPRE1
LGALS1
LOC100505634
MAP7D3
MRC2
MSN
MSRB3
NMT2
OSTM1
P4HA3
PDLIM4
PGBD1
PPM1F
PTRF
RAB11FIP5
RAB32
RRAS
RWDD1
SACS
SCARF2
SGCB
SH2B3
ST3GAL2
STX2
SYDE1
TGFB1I1
TMEM158
TTC7B
TTL
TTL
TWF2
UROD
VIM
WTIP
WWC2
ZEB1

## Sheet: WNT genes
WNT	WNT Targets
DVL2	PLAUR
DKK3	CD44
RHOA	CDH1
LRP6	CDON
FBXW11	BIRC5
GSK3B	EFNB1
NLK	NRP1
EP300	JAG1
DAAM1	MET
PORCN	AHR
AXIN1	DKK1
FZD3	CCND1
DVL1	PPARD
MAPK8	VEGFA
DKK1	WNT5A
CCND1	FN1
WNT5B	ID2
PPARD	CTGF
CSNK1A1	EGR1
WNT5A	TWIST1
NFATC1	LRP1
APC	RUNX2
MYC	BMP4
LEF1	SOX9
PRICKLE1	SIX1
WNT9A	FST
SKP2	MYC
TCF7L1	LEF1
FZD7	WNT9A
FZD1	EGFR
CTBP1	GJA1
LRP5	FZD7
FZD5	PPAP2B
FZD6	BTRC
FRAT1	ANGPTL4
BTRC	AXIN2
CTNNB1	IRS1
AXIN2	ANTXR1
FZD4	FOSL1
FOSL1	SOX2
RUVBL1	PTCH1
FZD8	TLE1
JUN
CTNNBIP1
FZD2
WNT7B
